# Supplementary material for: Submaximal Fitness Test in Team Sports: A Systematic Review and Meta-Analysis of Exercise Heart Rate Measurement Properties
Source: Sports Med Open. 2023 Mar 24;9:21. doi: 10.1186/s40798-023-00564-w (PMC10039193; doi:10.1186/s40798-023-00564-w)
Supplement: Supplementary file 3 — Additional file 3. Typical error simulation summary and results. [file 40798_2023_564_MOESM3_ESM.xlsx]

## Sheet: Details
	Name: Typical Error (TE) simulation summary and results
	Article Title: Submaximal Fitness Test in Team Sports: A Systematic Review and Meta-Analysis of Exercise Heart Rate Measurement Properties
	Journal: Sports Medicine – Open
	Authors: Tzlil Shushan1, Ric Lovell1,2, Martin Buchheit3,4,5,6, Tannath J. Scott7,8, Steve Barrett9, Dean Norris1 and Shaun J. McLaren10,11
	1 School of Health Sciences, Western Sydney University, Sydney, NSW, Australia
	2 Faculty of Science, Medicine and Health, University of Wollongong, Wollongong, NSW, Australia
	3 HIIT Science, Revelstoke, BC, Canada
	4 French National Institute of Sport (INSEP), Laboratory of Sport, Expertise and Performance (EA 7370), Paris, France
	5 Kitman Labs, Performance Research Intelligence Initiative, Dublin, Ireland
	6 Institute for Health and Sport, Victoria University, Melbourne, VIC, Australia
	7 Netball Australia, Victoria, Australia
	8 Carnegie Applied Rugby Research (CARR) centre, Institute for Sport, Physical Activity and Leisure, Leeds Beckett University, Leeds, UK
	9 Department of Sport Science Innovation, Playermaker, London, United Kingdom
	10 Newcastle Falcons Rugby Club, Newcastle upon Tyne, UK
	11 Institute of sport, Manchester Metropolitan University, Manchester UK
	Corresponding Author:
	Tzlil Shushan
	Email: Tzlil21092@gmail.com
	Legend (Data From Studies):
	TE-A	Typical error derived from the mean variance of individuals score change
	TE-B	Typical error derived from the variance between individuals and ICC (as described in the study)
	Diff	Difference between TE-A and TE-B
	Data Simulation	raw data: simulation was conducted using raw data (from studies provided the raw data)
		means: simulation was conducted using means as presented in the paper
	Legend (Simulation Results):
	T1	Mean SMFT HRex test No. 1
	T2	Mean SMFT HRex test No. 2
	SD_between	Group pooled SMFT standard deviation
	sd_within	SMFT standard deviation of mean individual score change
	ICC (2,1)	ICC type 2,1
	ICC (3,1)	ICC type 3,1
	TE-A	Typical error derived from the mean variance of individuals score change
	TE-B (2,1)	Typical error derived from the variance between individuals and ICC 2,1
	TE-B (3,1)	Typical error derived from the variance between individuals and ICC 3,1
	Diff (2,1)	Difference between TE-A and TE-B (2,1)
	Diff (3,1)	Difference between TE-A and TE-B (3,1)

## Sheet: Data From Studies
Dataset	TE-A	TE-B	Diff	Data simulation
1	1.21234	1.21152	0.000823	raw data
2	0.940921	0.939821	0.0011008	raw data
3	1.5911	1.57566	0.015442	raw data
4	1.00689	1.00631	0.000579	raw data
5	1.66742	1.62147	0.045944	raw data
6	0.85583	0.85255	0.0032797	raw data
7	1.24607	1.23508	0.010983	raw data
8	1.95939	1.95391	0.005481	raw data
9	2.24472	2.24338	0.001343	raw data
10	1.27	1.07	0.2	raw data
11	0.95	0.98	-0.03	raw data
12	1.41	1.29	0.12	raw data
13	1.08	0.869569	0.210431	means
14	0.81	0.623538	0.186462	means
15	1.33	1.07153	0.258471	means
16	0.94	0.79	0.15	means
17	2.1	2.04636	0.053637	means
18	1.8	1.68375	0.116254	means
19	1.8	1.55885	0.241154	means
20	2	1.94872	0.051282	means
21	1.7	1.64973	0.050273	means
22	1.4	1.15966	0.240345	means
23	1.3	1.21705	0.082954	means
24	1.1	0.972831	0.127169	means
25	0.5	0.727461	-0.227461	means
26	1.45	1.44634	0.003656	means
27	1.41	1.35538	0.054616	means
28	1.05	0.952628	0.0973721	means
29	1.2	1.05	0.15	means
30	1.4	1.02859	0.371409	means
31	1.91	2.16333	-0.253331	means

## Sheet: Simulation Results
Simulation	T1_mean	T2_mean	SD_between	sd_within	ICC (2,1)	ICC (3,1)	TE-A	TE-B (2,1)	TE-B (3,1)	Diff (2,1)	Diff (3,1)
Sim_1	87.6	87.5	3.48	4.27	0.29	0.29	3.02	2.93	2.93	0.09	0.09
Sim_2	78.4	78.3	4.94	1.42	0.96	0.96	1.01	0.99	0.99	0.02	0.02
Sim_3	78.4	78.7	5.3	2.05	0.93	0.93	1.45	1.4	1.4	0.05	0.05
Sim_4	78.2	78.5	5.5	2.52	0.9	0.9	1.78	1.74	1.74	0.04	0.04
Sim_5	78.7	78.6	5.9	2.14	0.94	0.94	1.51	1.45	1.45	0.06	0.06
Sim_6	88.7	85.7	4.34	4.84	0.31	0.38	3.43	3.61	3.42	-0.18	0.01
Sim_7	87	87.2	4.65	5.4	0.35	0.35	3.82	3.75	3.75	0.07	0.07
Sim_8	86.5	87.7	4.84	5.06	0.45	0.45	3.58	3.59	3.59	-0.01	-0.01
Sim_9	87.3	87.2	4.43	4.56	0.49	0.49	3.22	3.16	3.16	0.06	0.06
Sim_10	78.1	79	5.57	3.14	0.84	0.84	2.22	2.23	2.23	-0.01	-0.01
Sim_11	77.9	79	5.68	3.45	0.81	0.82	2.44	2.48	2.41	-0.04	0.03
Sim_12	77.7	78.8	5.74	4.92	0.65	0.65	3.48	3.4	3.4	0.08	0.08
Sim_13	88.5	88.9	4.08	3.76	0.59	0.59	2.66	2.61	2.61	0.05	0.05
Sim_14	86.7	88.6	3.75	3.95	0.4	0.45	2.8	2.91	2.78	-0.11	0.02
Sim_15	78	78.3	5.64	5.24	0.58	0.58	3.7	3.66	3.66	0.04	0.04
Sim_16	78	79	5.65	4.86	0.63	0.63	3.43	3.44	3.44	-0.01	-0.01
Sim_17	78	78.8	5.79	4.69	0.68	0.68	3.31	3.28	3.28	0.03	0.03
Sim_18	79.2	79.8	5.32	3.67	0.76	0.76	2.6	2.61	2.61	-0.01	-0.01
Sim_19	79.9	79.9	4.9	3.24	0.79	0.79	2.29	2.25	2.25	0.04	0.04
Sim_20	79.8	80.1	4.82	2.9	0.83	0.83	2.05	1.99	1.99	0.06	0.06
Sim_21	80.3	80.5	4.87	2.99	0.82	0.82	2.11	2.07	2.07	0.04	0.04
Sim_22	80.3	80.5	4.89	2.8	0.84	0.84	1.98	1.96	1.96	0.02	0.02
Sim_23	81.5	81	5.03	2.14	0.91	0.91	1.51	1.51	1.51	0	0
Sim_24	82	81.8	5.58	2.38	0.91	0.91	1.68	1.68	1.68	0	0
Sim_25	86.6	87.4	4.12	5.12	0.24	0.24	3.62	3.59	3.59	0.03	0.03
Sim_26	88	87.9	4.52	5.22	0.36	0.36	3.69	3.61	3.61	0.08	0.08
Sim_27	82.2	82	5.5	2.69	0.89	0.89	1.9	1.82	1.82	0.08	0.08
Sim_28	82	81.9	5.48	2.7	0.88	0.88	1.91	1.9	1.9	0.01	0.01
Sim_29	82.2	82	5.34	2.7	0.88	0.88	1.91	1.85	1.85	0.06	0.06
Sim_30	82.2	82.5	5.24	2.86	0.86	0.86	2.02	1.96	1.96	0.06	0.06
Sim_31	87.7	87.5	4.37	4.6	0.47	0.47	3.25	3.18	3.18	0.07	0.07
Sim_32	83	83	5.02	3.25	0.8	0.8	2.3	2.25	2.25	0.05	0.05
Sim_33	83.5	83.2	4.95	3.11	0.81	0.81	2.2	2.16	2.16	0.04	0.04
Sim_34	83.8	84	5.16	3.13	0.82	0.82	2.21	2.25	2.25	-0.04	-0.04
Sim_35	83.7	84.2	5.14	3.38	0.79	0.79	2.39	2.35	2.35	0.04	0.04
Sim_36	83.8	84.2	5.22	2.28	0.91	0.91	1.61	1.57	1.57	0.04	0.04
Sim_37	83.8	84.2	5.26	2.32	0.91	0.91	1.64	1.58	1.58	0.06	0.06
Sim_38	83.8	84.8	5.16	2.28	0.89	0.9	1.61	1.71	1.63	-0.1	-0.02
Sim_39	83.8	84.8	5.16	2.28	0.89	0.9	1.61	1.71	1.63	-0.1	-0.02
Sim_40	83.7	85	4.95	2.25	0.87	0.9	1.59	1.79	1.57	-0.2	0.02
Sim_41	83.7	85.3	5.13	2.28	0.86	0.9	1.61	1.92	1.62	-0.31	-0.01
Sim_42	83.4	85	5.02	2.84	0.81	0.84	2.01	2.19	2.01	-0.18	0
Sim_43	83.8	85	4.86	3.41	0.74	0.76	2.41	2.48	2.38	-0.07	0.03
Sim_44	83.8	85.5	5.14	3.96	0.67	0.7	2.8	2.95	2.82	-0.15	-0.02
Sim_45	84	85.8	5.15	4.39	0.61	0.64	3.1	3.22	3.09	-0.12	0.01
Sim_46	85	86.4	4.9	4.25	0.61	0.62	3	3.06	3.02	-0.06	-0.02
Sim_47	85.2	86.4	4.71	3.67	0.69	0.7	2.6	2.62	2.58	-0.02	0.02
Sim_48	85.3	86.2	4.52	3.15	0.76	0.76	2.23	2.22	2.22	0.01	0.01
Sim_49	85.8	86.2	4.38	2.48	0.84	0.84	1.75	1.75	1.75	0	0
Sim_50	86	86.5	4.32	2.11	0.88	0.88	1.49	1.5	1.5	-0.01	-0.01
Sim_51	86.8	87.2	4.66	5.99	0.21	0.21	4.24	4.14	4.14	0.1	0.1
Sim_52	86	87.8	4.59	5.29	0.32	0.33	3.74	3.78	3.75	-0.04	-0.01
Sim_53	89.1	87	4.04	4.86	0.26	0.28	3.44	3.47	3.43	-0.03	0.01
Sim_54	85.8	86.5	4.85	3.16	0.79	0.79	2.23	2.22	2.22	0.01	0.01
Sim_55	85.8	86.4	4.93	3.93	0.69	0.69	2.78	2.75	2.75	0.03	0.03
Sim_56	86	86.2	4.92	4.23	0.65	0.65	2.99	2.91	2.91	0.08	0.08
Sim_57	86.2	86	4.92	4.24	0.65	0.65	3	2.91	2.91	0.09	0.09
Sim_58	86	86.2	5.08	4.54	0.62	0.62	3.21	3.13	3.13	0.08	0.08
Sim_59	85.3	86.1	5.67	5.49	0.54	0.54	3.88	3.85	3.85	0.03	0.03
Sim_60	84.9	86.5	5.8	5.37	0.56	0.58	3.8	3.85	3.76	-0.05	0.04
Sim_61	84.7	86	5.76	5.79	0.5	0.5	4.09	4.07	4.07	0.02	0.02
Sim_62	85	85.8	5.75	6.33	0.41	0.41	4.48	4.41	4.41	0.07	0.07
Sim_63	85.1	85.9	5.69	6.47	0.37	0.37	4.57	4.51	4.51	0.06	0.06
Sim_64	84.8	85.6	5.81	6.21	0.44	0.44	4.39	4.35	4.35	0.04	0.04
Sim_65	84.6	85.8	5.75	6	0.46	0.46	4.24	4.23	4.23	0.01	0.01
Sim_66	78.4	78.2	4.94	1.42	0.96	0.96	1.01	0.99	0.99	0.02	0.02
Sim_67	78.5	78.2	5.16	1.25	0.97	0.97	0.88	0.89	0.89	-0.01	-0.01
Sim_68	78.5	78.2	5.2	1.16	0.97	0.97	0.82	0.9	0.9	-0.08	-0.08
Sim_69	78.7	78.1	5.18	1.27	0.96	0.97	0.9	1.04	0.9	-0.14	0
Sim_70	78.4	78.8	5.25	1.98	0.93	0.93	1.4	1.39	1.39	0.01	0.01
Sim_71	78.5	78.2	5.4	2.22	0.92	0.92	1.57	1.53	1.53	0.04	0.04
Sim_72	78.8	78.5	5.18	3.08	0.83	0.83	2.18	2.14	2.14	0.04	0.04
Sim_73	79	78.2	5.14	2.86	0.84	0.85	2.02	2.05	1.99	-0.03	0.03
Sim_74	79.2	78.3	5	3.01	0.81	0.82	2.13	2.18	2.12	-0.05	0.01
Sim_75	79.1	78.6	4.89	2.74	0.85	0.85	1.94	1.89	1.89	0.05	0.05
Sim_76	79	79.9	5.06	2.94	0.84	0.84	2.08	2.02	2.02	0.06	0.06
Sim_77	79.2	79.2	4.85	2.68	0.85	0.85	1.9	1.88	1.88	0.02	0.02
Sim_78	79.3	79.5	4.9	3.21	0.8	0.8	2.27	2.19	2.19	0.08	0.08
Sim_79	79.5	79.8	4.63	2.81	0.82	0.82	1.99	1.96	1.96	0.03	0.03
Sim_80	79.6	80	4.68	2.74	0.83	0.83	1.94	1.93	1.93	0.01	0.01
Sim_81	79.5	80	4.54	2.39	0.86	0.86	1.69	1.7	1.7	-0.01	-0.01
Sim_82	79.8	80.4	4.96	2.56	0.87	0.87	1.81	1.79	1.79	0.02	0.02
Sim_83	79.8	80.4	5.17	3.15	0.82	0.82	2.23	2.19	2.19	0.04	0.04
Sim_84	79.5	80.4	5.26	2.91	0.84	0.85	2.06	2.1	2.04	-0.04	0.02
Sim_85	79.4	80.3	5.21	2.95	0.83	0.84	2.09	2.15	2.09	-0.06	0
Sim_86	80.1	81	5.48	2.72	0.87	0.88	1.93	1.97	1.9	-0.04	0.03
Sim_87	80.6	81.2	5.45	3	0.85	0.85	2.12	2.11	2.11	0.01	0.01
Sim_88	80.9	81.4	5.56	3.25	0.83	0.83	2.3	2.29	2.29	0.01	0.01
Sim_89	81.2	81.3	5.65	2.87	0.88	0.88	2.03	1.96	1.96	0.07	0.07
Sim_90	81.4	81.5	5.59	2.36	0.91	0.91	1.67	1.68	1.68	-0.01	-0.01
Sim_91	81.5	81.8	5.57	2.08	0.93	0.93	1.53	1.5	1.5	0.03	0.03
Sim_92	82	81.8	5.65	2.16	0.93	0.93	1.53	1.5	1.5	0.03	0.03
Sim_93	81.7	81.9	5.51	2.71	0.88	0.88	1.92	1.91	1.91	0.01	0.01
Sim_94	81.5	81.9	5.38	2.74	0.87	0.87	1.94	1.94	1.94	0	0
Sim_95	81.7	82.2	5.48	3.02	0.85	0.85	2.13	2.12	2.12	0.01	0.01
Sim_96	81.5	81.7	5.16	2.91	0.85	0.85	2.06	2	2	0.06	0.06
Sim_97	81.5	81.6	5.02	2.81	0.85	0.85	1.99	1.94	1.94	0.05	0.05
Sim_98	81.3	81.6	5.08	2.75	0.86	0.86	1.94	1.9	1.9	0.04	0.04
Sim_99	81.8	81.7	5.03	2.43	0.89	0.89	1.72	1.67	1.67	0.05	0.05
Sim_100	82	81.8	4.97	2.02	0.92	0.92	1.43	1.41	1.41	0.02	0.02
